# Supplementary material for: Anti-Virulence Strategy of Novel Dehydroabietic Acid Derivatives: Design, Synthesis, and Antibacterial Evaluation
Source: Int J Mol Sci. 2023 Feb 2;24(3):2897. doi: 10.3390/ijms24032897 (PMC9917773; doi:10.3390/ijms24032897)
Supplement: Supplementary file 1 [file ijms-24-02897-s001.zip]

Archive with 1 entries (1 files):
- ijms-2155608-supplementary.pdf
